# Supplementary material for: Impact of Disease Severity and Disease-Modifying Therapies on Myostatin Levels in SMA Patients
Source: Int J Mol Sci. 2024 Aug 12;25(16):8763. doi: 10.3390/ijms25168763 (PMC11354404; doi:10.3390/ijms25168763)
Supplement: Supplementary file 1 [file ijms-25-08763-s001.zip]

Archive with 2 entries (2 files):
- Supplementary Materials Table S1.pptx
- Supplementary Materials Table S2.pptx
